# Supplementary material for: The Role of High-Risk Cytogenetics in Acute Kidney Injury of Newly Diagnosed Multiple Myeloma: A Cohort Study
Source: Int J Mol Sci. 2025 Jun 25;26(13):6108. doi: 10.3390/ijms26136108 (PMC12249657; doi:10.3390/ijms26136108)
Supplement: Supplementary file 1 [file ijms-26-06108-s001.zip]

Archive with 1 entries (1 files):
- ijms-3660535-supplementary.pdf
